# Supplementary material for: Oncogenic Events Dictate the Types and Locations of Gynecological Malignancies Originating from Krt8+ Mesothelial and Müllerian-Derived Epithelial Cells
Source: Cancers (Basel). 2022 Feb 8;14(3):841. doi: 10.3390/cancers14030841 (PMC8834519; doi:10.3390/cancers14030841)
Supplement: Supplementary file 1 [file cancers-14-00841-s001.zip]

Archive with 1 entries (1 files):
- cancers-1547238-supplementary.pdf
